# Supplementary material for: Curcumin-Loaded Nanoparticles Impair the Pro-Tumor Activity of Acid-Stressed MSC in an In Vitro Model of Osteosarcoma
Source: Int J Mol Sci. 2021 May 28;22(11):5760. doi: 10.3390/ijms22115760 (PMC8198446; doi:10.3390/ijms22115760)
Supplement: Supplementary file 1 [file ijms-22-05760-s001.zip]

Archive with 5 entries (5 files):
- Supplementary Figures revised.pdf
- Supplementary tables.xlsx
- Supplementary video S1.mp4
- Supplementary video S2 new.avi
- Supplementary video S3 new.avi
