# Supplementary material for: Curcumin-Loaded Nanoparticles Impair the Pro-Tumor Activity of Acid-Stressed MSC in an In Vitro Model of Osteosarcoma
Source: Int J Mol Sci. 2021 May 28;22(11):5760. doi: 10.3390/ijms22115760 (PMC8198446; doi:10.3390/ijms22115760)
Supplement: Supplementary file 1 [file ijms-22-05760-s001.zip › Supplementary tables.xlsx]

## Sheet: LAMP3
Z Pos	X Pos	Y Pos	ROI	Pearson's correlation
0	15071.9	4296.7	1	-0.278582
0	15071.9	4296.7	3	0.55685
0	15071.9	4296.7	4	0.764942
0	15071.9	4296.7	5	0.701779
0	15071.9	4296.7	6	-0.22639
0	15071.9	4296.7	7	-0.079813
0	15071.9	4296.7	8	-0.25591
0	15071.9	4296.7	9	-0.116513
-0.23	15071.9	4296.7	1	-0.174574
-0.23	15071.9	4296.7	3	0.721044
-0.23	15071.9	4296.7	4	0.79071
-0.23	15071.9	4296.7	5	0.75597
-0.23	15071.9	4296.7	6	-0.127514
-0.23	15071.9	4296.7	7	0.29229
-0.23	15071.9	4296.7	8	-0.05338
-0.23	15071.9	4296.7	9	-0.074044
-0.45	15071.9	4296.7	1	0.056305
-0.45	15071.9	4296.7	3	0.55912
-0.45	15071.9	4296.7	4	0.604751
-0.45	15071.9	4296.7	5	0.768364
-0.45	15071.9	4296.7	6	-0.313418
-0.45	15071.9	4296.7	7	0.438924
-0.45	15071.9	4296.7	8	0.083706
-0.45	15071.9	4296.7	9	-0.163636
-0.68	15071.9	4296.7	1	0.251176
-0.68	15071.9	4296.7	3	0.433504
-0.68	15071.9	4296.7	4	0.586848
-0.68	15071.9	4296.7	5	0.737303
-0.68	15071.9	4296.7	6	-0.318057
-0.68	15071.9	4296.7	7	0.628339
-0.68	15071.9	4296.7	8	0.124311
-0.68	15071.9	4296.7	9	-0.497022
-0.9	15071.9	4296.7	1	0.308952
-0.9	15071.9	4296.7	3	0.369179
-0.9	15071.9	4296.7	4	0.459393
-0.9	15071.9	4296.7	5	0.788801
-0.9	15071.9	4296.7	6	-0.385259
-0.9	15071.9	4296.7	7	0.712791
-0.9	15071.9	4296.7	8	0.082429
-0.9	15071.9	4296.7	9	-0.282699

## Sheet: Caveolin-1
Z Pos	X Pos	Y Pos	ROI	Pearson's correlation
-0.68	17875.8	11188.9	1	-0.097237
-0.68	17875.8	11188.9	2	-0.265318
-0.45	17875.8	11188.9	1	-0.465447
-0.45	17875.8	11188.9	2	-0.453877
-0.23	17875.8	11188.9	1	-0.134719
-0.23	17875.8	11188.9	2	-0.56531
0	17875.8	11188.9	1	-0.236309
0	17875.8	11188.9	2	-0.701902
0.23	17875.8	11188.9	1	-0.286505
0.23	17875.8	11188.9	2	-0.644727
